# Supplementary material for: CO2 Adsorption on the N- and P-Modified Mesoporous Silicas
Source: Nanomaterials (Basel). 2022 Apr 5;12(7):1224. doi: 10.3390/nano12071224 (PMC9000677; doi:10.3390/nano12071224)
Supplement: Supplementary file 1 [file nanomaterials-12-01224-s001.zip]

Archive with 1 entries (1 files):
- nanomaterials-1639852-supplementary.pdf
